# Supplementary material for: Simultaneous Extraction of Bioactive Compounds from Olea europaea L. Leaves and Healthy Seed Oils Using Pressurized Propane
Source: Foods. 2023 Feb 23;12(5):948. doi: 10.3390/foods12050948 (PMC10000711; doi:10.3390/foods12050948)
Supplement: Supplementary file 1 [file foods-12-00948-s001.zip]

Archive with 1 entries (1 files):
- foods-2163733-supplementary.pdf
